# Supplementary material for: Geographically weighted temporally correlated logistic regression model
Source: Sci Rep. 2018 Jan 23;8:1417. doi: 10.1038/s41598-018-19772-6 (PMC5780421; doi:10.1038/s41598-018-19772-6)
Supplement: Supplementary file 3 — Supplementary Data [file 41598_2018_19772_MOESM3_ESM.xlsx]

## Sheet: Final data
Number of positive case	Total number of sample	Latitude	Longitude	Time index	Intercept	Temperature	Precipitation	Relative humidity
0	136	46.12	14.82	22	1	9.8	133	0.833607
0	143	46.12	14.82	23	1	2.9	1	0.917059
3	185	46.12	14.82	24	1	1.9	56.7	0.8564
27	170	46.12	14.82	25	1	0.8	26.5	0.679756
135	283	46.12	14.82	26	1	-2.5	35.4	0.767403
235	487	46.12	14.82	27	1	8.4	7.6	0.662223
22	152	46.12	14.82	28	1	10.2	97.8	0.707102
3	87	46.12	14.82	29	1	14.9	135.8	0.672805
0	93	46.12	14.82	30	1	19.8	131.3	0.662484
0	89	46.12	14.82	31	1	21.3	137	0.706615
0	46	46.12	14.82	32	1	21.7	63.2	0.681826
0	79	46.12	14.82	33	1	16.4	160.4	0.755924
0	109	46.12	14.82	34	1	10.8	161.2	0.818303
0	136	46.12	14.82	35	1	7.4	127.3	0.767205
8	190	46.12	14.82	36	1	-0.2	66.5	0.813999
174	531	46.12	14.82	37	1	0.3	98.5	0.784923
244	514	46.12	14.82	38	1	0	139.7	0.802227
147	369	46.12	14.82	39	1	3	149.1	0.778604
71	240	46.12	14.82	40	1	10.9	67.7	0.67484
5	146	46.12	14.82	41	1	13.8	188.6	0.77948
0	87	46.12	14.82	42	1	17.8	88.2	0.76539
0	60	46.12	14.82	43	1	21.7	39.5	0.643305
0	38	46.12	14.82	44	1	21.1	130	0.703347
0	74	46.12	14.82	45	1	15.1	137.7	0.78655
0	184	46.12	14.82	46	1	12	62.9	0.812797
0	103	46.12	14.82	47	1	6	216.1	0.823433
9	133	46.12	14.82	48	1	1.7	37.4	0.796369
80	350	46.12	14.82	49	1	3.3	112.8	0.684708
215	481	46.12	14.82	50	1	3.8	151.4	0.810591
108	304	46.12	14.82	51	1	8.6	32.1	0.635402
0	14	48.67	19.5	22	1	7.4	36.7	0.767205
1	30	48.67	19.5	23	1	0.1	1.2	0.861425
0	40	48.67	19.5	24	1	0.1	58.1	0.877678
0	27	48.67	19.5	25	1	-2.7	60.3	0.798879
45	156	48.67	19.5	26	1	-7.1	26	0.780886
27	80	48.67	19.5	27	1	3.9	11.6	0.656302
27	56	48.67	19.5	28	1	8.5	52.7	0.684775
3	22	48.67	19.5	29	1	13.7	41.3	0.637858
1	11	48.67	19.5	30	1	16.8	124.7	0.731718
0	7	48.67	19.5	31	1	18.9	141.7	0.737273
1	9	48.67	19.5	32	1	18.3	34.2	0.684656
0	6	48.67	19.5	33	1	14.5	49	0.714623
1	59	48.67	19.5	34	1	8.4	110.1	0.81644
0	68	48.67	19.5	35	1	4.7	41.9	0.854589
0	47	48.67	19.5	36	1	-3.9	51.3	0.87395
85	325	48.67	19.5	37	1	-3.6	93	0.83311
240	796	48.67	19.5	38	1	-1.4	72.3	0.816254
169	768	48.67	19.5	39	1	-0.3	87.3	0.769756
51	172	48.67	19.5	40	1	8.5	34	0.693786
2	115	48.67	19.5	41	1	12.9	125.6	0.759408
0	52	48.67	19.5	42	1	16.3	132.3	0.782336
0	21	48.67	19.5	43	1	18.4	39.4	0.656752
0	23	48.67	19.5	44	1	18.7	69.9	0.644532
0	24	48.67	19.5	45	1	11.7	79.9	0.734514
0	62	48.67	19.5	46	1	9.7	30.2	0.764441
0	58	48.67	19.5	47	1	4.4	77.2	0.848832
0	90	48.67	19.5	48	1	-0.8	20.8	0.833131
1	112	48.67	19.5	49	1	-0.2	49.3	0.863835
15	115	48.67	19.5	50	1	2	51.1	0.821947
23	150	48.67	19.5	51	1	6.1	34.5	0.669072
2	138	52	20	22	1	8.8	29.3	0.82109
0	118	52	20	23	1	3.3	3.1	0.878493
3	189	52	20	24	1	3	53.4	0.844588
2	176	52	20	25	1	-0.8	58.4	0.902558
7	300	52	20	26	1	-5.5	36.6	0.961894
19	464	52	20	27	1	5.2	16.7	0.72352
12	268	52	20	28	1	8.8	38.9	0.679827
0	81	52	20	29	1	14.8	49.3	0.629636
1	127	52	20	30	1	16.1	96.1	0.754126
0	51	52	20	31	1	19.7	101.2	0.714532
0	34	52	20	32	1	18.5	61	0.727776
0	64	52	20	33	1	14.5	34.1	0.757016
6	144	52	20	34	1	8.5	56	0.837949
3	173	52	20	35	1	5.4	44.1	0.880744
57	384	52	20	36	1	-2.4	37.7	0.898442
1263	3494	52	20	37	1	-3	53.6	0.939492
289	1167	52	20	38	1	-0.2	35.1	0.880448
170	778	52	20	39	1	-1.3	34.5	0.75625
48	367	52	20	40	1	7.8	34.9	0.708722
3	115	52	20	41	1	14.7	95.4	0.71143
1	104	52	20	42	1	17.4	108.6	0.754756
0	94	52	20	43	1	19.3	46.9	0.70125
1	60	52	20	44	1	19	46.9	0.682627
1	124	52	20	45	1	12.5	79.6	0.793387
2	163	52	20	46	1	10.4	24.9	0.80871
2	159	52	20	47	1	5.5	42.6	0.885711
3	155	52	20	48	1	2.5	25.6	0.847812
8	339	52	20	49	1	-2	43.1	0.96699
55	552	52	20	50	1	2.7	16.2	0.835824
132	720	52	20	51	1	6.9	35.1	0.703518
0	88	47.33	13.33	22	1	7.6	122.7	0.795102
0	134	47.33	13.33	23	1	2.9	1.5	0.797443
2	293	47.33	13.33	24	1	0.2	90	0.871322
19	253	47.33	13.33	25	1	-1	113.9	0.722146
292	1048	47.33	13.33	26	1	-5.3	41.1	0.82589
417	1608	47.33	13.33	27	1	5.3	30.5	0.718497
37	313	47.33	13.33	28	1	7	80.9	0.728646
1	103	47.33	13.33	29	1	12.4	102.8	0.659727
0	152	47.33	13.33	30	1	16.2	151.5	0.678741
0	22	47.33	13.33	31	1	17.2	168.9	0.759264
0	25	47.33	13.33	32	1	17.9	124.2	0.716707
0	28	47.33	13.33	33	1	13.3	111.7	0.759452
0	56	47.33	13.33	34	1	8.3	98.8	0.794603
1	114	47.33	13.33	35	1	4.3	72.9	0.818691
19	243	47.33	13.33	36	1	-1.8	91.9	0.784652
261	1247	47.33	13.33	37	1	-1.2	111.3	0.80433
632	2035	47.33	13.33	38	1	-2.8	89.6	0.845095
396	1447	47.33	13.33	39	1	0.6	82.9	0.752361
74	483	47.33	13.33	40	1	7.9	42	0.685134
6	141	47.33	13.33	41	1	10.4	200.9	0.832496
3	44	47.33	13.33	42	1	14.3	179.3	0.791414
0	29	47.33	13.33	43	1	18.5	46.2	0.662041
0	26	47.33	13.33	44	1	17.4	144	0.739661
0	31	47.33	13.33	45	1	12.2	134.1	0.788084
0	101	47.33	13.33	46	1	9	79.3	0.844903
0	204	47.33	13.33	47	1	3	134.9	0.870981
2	291	47.33	13.33	48	1	0.3	31.9	0.784923
45	677	47.33	13.33	49	1	0.1	70.3	0.763905
189	1257	47.33	13.33	50	1	1.4	64.5	0.858102
300	1344	47.33	13.33	51	1	5.5	48.8	0.697497
1	86	50.83	4	22	1	11.7	47	0.792694
2	55	50.83	4	23	1	8	7.9	0.876237
6	109	50.83	4	24	1	5.8	152.5	0.899982
20	85	50.83	4	25	1	4.6	93.1	0.872382
265	444	50.83	4	26	1	0.2	24.3	0.903593
182	367	50.83	4	27	1	8.6	27	0.751743
20	41	50.83	4	28	1	8	96.9	0.745734
0	5	50.83	4	29	1	14.3	60.6	0.680984
0	1	50.83	4	30	1	15.4	120.8	0.760103
1	2	50.83	4	32	1	19.3	42.4	0.710183
0	70	50.83	4	34	1	10.7	117.3	0.831543
6	66	50.83	4	35	1	6.9	48.2	0.874372
69	138	50.83	4	36	1	4.8	157.2	0.906758
344	501	50.83	4	37	1	1.8	54.6	0.920062
280	409	50.83	4	38	1	1.1	50.9	0.861725
124	207	50.83	4	39	1	2.6	48.6	0.733176
14	35	50.83	4	40	1	8.5	31	0.693786
0	11	50.83	4	41	1	11.1	132.7	0.756736
1	1	50.83	4	43	1	20.1	59.2	0.671542
0	2	50.83	4	44	1	18.7	38.7	0.681628
0	3	50.83	4	45	1	14.7	78.3	0.777193
1	68	50.83	4	46	1	12.5	99.4	0.820983
1	69	50.83	4	47	1	6.2	100.6	0.896495
8	69	50.83	4	48	1	5.6	68.2	0.857588
36	119	50.83	4	49	1	5.6	62	0.835599
115	234	50.83	4	50	1	6.2	57.1	0.801572
78	139	50.83	4	51	1	8.8	17.2	0.706314
2	2	44	18	26	1	-2.7	68.1	0.758935
10	13	44	18	27	1	8.2	3.2	0.597718
19	34	44	18	28	1	10.6	128.3	0.696283
2	11	44	18	29	1	14.8	133.8	0.689036
1	1	44	18	30	1	20.7	78.3	0.63894
63	113	44	18	37	1	1.4	127.7	0.784128
30	54	44	18	38	1	1.9	139.3	0.742213
15	28	44	18	39	1	4.6	173.8	0.742704
2	6	44	18	40	1	12	107	0.641682
0	1	44	18	41	1	14.8	152.4	0.730616
0	1	44	18	46	1	12.8	79.6	0.757633
3	7	44	18	48	1	2.8	24.5	0.762973
5	33	44	18	49	1	3.4	102	0.769675
22	48	44	18	50	1	5	130.1	0.756611
48	115	44	18	51	1	8.2	40.5	0.616109
1	46	51	9	22	1	10	50	0.806213
1	84	51	9	23	1	5.4	3.1	0.891892
13	260	51	9	24	1	3.8	98.1	0.885415
50	206	51	9	25	1	1.7	86.3	0.883246
170	347	51	9	26	1	-2.3	22.1	0.969344
316	569	51	9	27	1	7.5	12.8	0.742684
76	141	51	9	28	1	8.5	37.1	0.684775
8	45	51	9	29	1	14.5	48.4	0.617725
1	22	51	9	30	1	15.7	88.7	0.706383
0	16	51	9	31	1	17.8	92.4	0.716327
2	10	51	9	32	1	19	56.7	0.682627
2	18	51	9	33	1	14.4	44.6	0.719259
2	86	51	9	34	1	9.3	55.6	0.827973
14	305	51	9	35	1	5.7	53.8	0.873492
75	293	51	9	36	1	1.4	78.5	0.872897
638	972	51	9	37	1	0	55.7	0.965946
909	1150	51	9	38	1	-0.6	42.1	0.906544
489	726	51	9	39	1	0.4	32	0.795151
134	239	51	9	40	1	8.5	35.2	0.675765
8	54	51	9	41	1	12.2	117.8	0.759938
2	25	51	9	42	1	16	81.5	0.720458
2	19	51	9	43	1	19.9	39.3	0.649785
0	10	51	9	44	1	18.6	53.6	0.690571
2	25	51	9	45	1	13.7	73.3	0.771808
5	175	51	9	46	1	11.1	71.3	0.832409
4	226	51	9	47	1	4.9	61.8	0.911987
10	216	51	9	48	1	4	42	0.83614
48	365	51	9	49	1	1.9	41.9	0.884946
123	510	51	9	50	1	4.7	26.7	0.819469
131	422	51	9	51	1	7.5	18	0.723394
7	3807	46	2	22	1	13.2	53.3	0.757836
14	5228	46	2	23	1	10	72.2	0.830644
96	9754	46	2	24	1	6.9	120.5	0.854272
550	8342	46	2	25	1	5.4	52.5	0.847298
2428	11221	46	2	26	1	1.3	12.5	0.864299
2674	13432	46	2	27	1	9.4	28.9	0.712193
357	4875	46	2	28	1	9.2	127	0.721858
42	2944	46	2	29	1	14.6	74	0.697987
18	3361	46	2	30	1	17.4	84.6	0.719534
9	2023	46	2	31	1	18.6	64.3	0.699903
0	1676	46	2	32	1	20.6	42.4	0.663493
8	2261	46	2	33	1	16.2	62	0.689601
23	4679	46	2	34	1	12.8	120.9	0.804985
83	8239	46	2	35	1	8.1	87.7	0.833258
741	10106	46	2	36	1	5.8	115.2	0.867453
3619	15565	46	2	37	1	3.9	83.2	0.89158
4782	16281	46	2	38	1	2.8	60.6	0.8299
1561	9997	46	2	39	1	5.8	83.1	0.748178
248	5342	46	2	40	1	9.6	82.9	0.685944
31	3856	46	2	41	1	11.5	111.6	0.759035
6	2908	46	2	42	1	16.2	58.9	0.711321
1	2390	46	2	43	1	21.5	70.2	0.635621
1	1836	46	2	44	1	19.7	42.2	0.657892
7	3215	46	2	45	1	16.8	64.1	0.726491
41	6252	46	2	46	1	14.2	99.9	0.802731
42	6008	46	2	47	1	7.3	111.6	0.831146
258	8995	46	2	48	1	5.2	83.5	0.83657
1399	13926	46	2	49	1	6.5	120.6	0.847127
2153	10113	46	2	50	1	6.7	107.9	0.804967
801	6231	46	2	51	1	8.7	41.8	0.693334
3	112	52.5	5.75	22	1	11.3	70.3	0.821434
7	231	52.5	5.75	23	1	7.2	7.5	0.905779
18	642	52.5	5.75	24	1	6.5	144.2	0.847127
15	587	52.5	5.75	25	1	4.6	88.8	0.872382
106	667	52.5	5.75	26	1	0.8	20.5	0.92694
293	688	52.5	5.75	27	1	8.1	17.8	0.805483
110	267	52.5	5.75	28	1	7.5	65.8	0.77162
29	106	52.5	5.75	29	1	13.8	61.8	0.747794
5	82	52.5	5.75	30	1	14.5	82	0.769129
0	44	52.5	5.75	31	1	17	97.8	0.75862
2	50	52.5	5.75	32	1	18.4	82.1	0.737075
1	65	52.5	5.75	33	1	14.2	54	0.765682
5	154	52.5	5.75	34	1	10.3	110.9	0.846059
14	311	52.5	5.75	35	1	6.8	49.1	0.880404
136	768	52.5	5.75	36	1	4.9	122.7	0.888899
780	1670	52.5	5.75	37	1	2	53.9	0.921148
1056	1551	52.5	5.75	38	1	1.7	37.3	0.839808
522	828	52.5	5.75	39	1	2.2	31.3	0.740425
175	354	52.5	5.75	40	1	7.6	21.4	0.747204
16	92	52.5	5.75	41	1	11.2	72.4	0.766763
3	61	52.5	5.75	42	1	14.6	59.3	0.77621
1	33	52.5	5.75	43	1	18.8	37.8	0.751109
2	41	52.5	5.75	44	1	18.1	41.8	0.736638
0	61	52.5	5.75	45	1	14.3	100.2	0.815954
11	116	52.5	5.75	46	1	12.1	101.8	0.835789
7	157	52.5	5.75	47	1	6.9	95.6	0.874372
8	425	52.5	5.75	48	1	6.3	66	0.8589
49	771	52.5	5.75	49	1	5.3	66.6	0.864442
112	672	52.5	5.75	50	1	6.4	55.4	0.811382
130	389	52.5	5.75	51	1	8.4	27.6	0.752939
2	18	49.75	15.5	22	1	8.8	40	0.768116
8	64	49.75	15.5	23	1	3	0.5	0.857784
13	120	49.75	15.5	24	1	1.9	47.4	0.8564
6	113	49.75	15.5	25	1	-0.1	67.4	0.791597
43	125	49.75	15.5	26	1	-4.8	27	0.935417
144	276	49.75	15.5	27	1	5.9	14.7	0.721473
12	49	49.75	15.5	28	1	8.7	46.4	0.666667
3	12	49.75	15.5	29	1	14.7	37.5	0.597841
4	42	49.75	15.5	34	1	8.4	57.1	0.825511
6	68	49.75	15.5	35	1	5.1	47.7	0.842423
31	77	49.75	15.5	36	1	-1.4	63.6	0.852532
522	951	49.75	15.5	37	1	-2	60.9	0.948029
321	607	49.75	15.5	38	1	-1.3	51.4	0.882291
122	251	49.75	15.5	39	1	-0.5	39.7	0.83202
60	153	49.75	15.5	40	1	8.6	28.6	0.671199
2	2	49.75	15.5	42	1	15.9	138.3	0.758286
2	2	49.75	15.5	43	1	19.8	37.7	0.619185
1	36	49.75	15.5	46	1	9.9	43.1	0.811636
0	16	49.75	15.5	47	1	4.2	38.5	0.872959
0	39	49.75	15.5	48	1	1.5	13.8	0.837266
6	74	49.75	15.5	49	1	0.1	34.6	0.861425
11	107	49.75	15.5	50	1	2.7	10.8	0.849305
17	86	49.75	15.5	51	1	7	33.2	0.68872
0	9	45.17	15.5	22	1	12	115.4	0.777148
0	17	45.17	15.5	23	1	6.4	44.9	0.800979
0	26	45.17	15.5	24	1	4.7	83.5	0.819469
17	163	45.17	15.5	25	1	2.3	28.9	0.707414
171	611	45.17	15.5	26	1	-0.7	51.7	0.75813
470	1009	45.17	15.5	27	1	9.6	7.5	0.652483
45	147	45.17	15.5	28	1	11.2	92.1	0.721659
6	33	45.17	15.5	29	1	15.5	105.6	0.692779
0	11	45.17	15.5	34	1	13.2	152.8	0.771016
0	28	45.17	15.5	35	1	10	116.2	0.741065
20	75	45.17	15.5	36	1	2.5	137	0.834138
214	640	45.17	15.5	37	1	2.7	128.2	0.795381
429	872	45.17	15.5	38	1	2.4	142.4	0.771245
535	720	45.17	15.5	39	1	5.6	194.2	0.758636
104	275	45.17	15.5	40	1	12.4	78.2	0.666672
3	23	45.17	15.5	41	1	14.9	152.4	0.773136
0	3	45.17	15.5	46	1	13.6	96.5	0.789687
0	2	45.17	15.5	47	1	8.5	189.4	0.801908
6	80	45.17	15.5	48	1	4.4	40.6	0.765144
88	310	45.17	15.5	49	1	5.2	106.3	0.712215
184	533	45.17	15.5	50	1	6.4	183.1	0.748968
237	562	45.17	15.5	51	1	9.6	44.8	0.635753
0	9	49.75	6.17	22	1	10.9	31.3	0.774532
0	23	49.75	6.17	23	1	6.8	6.3	0.870285
1	40	49.75	6.17	24	1	4.3	184.8	0.927047
6	56	49.75	6.17	25	1	3.4	113.6	0.885126
101	163	49.75	6.17	26	1	-1.1	17.2	0.9049
123	245	49.75	6.17	27	1	8.7	19.1	0.684445
16	46	49.75	6.17	28	1	8.2	96.9	0.689675
1	8	49.75	6.17	29	1	14.7	67.1	0.603819
0	12	49.75	6.17	34	1	10.1	97	0.81701
1	53	49.75	6.17	35	1	6	61.8	0.866209
36	92	49.75	6.17	36	1	3.3	157.9	0.904331
177	325	49.75	6.17	37	1	0.8	54	0.92694
128	262	49.75	6.17	38	1	-0.2	41.9	0.863835
54	141	49.75	6.17	39	1	1.9	51.5	0.713666
7	39	49.75	6.17	40	1	8.8	57.2	0.644511
0	8	49.75	6.17	41	1	11	151.7	0.738927
0	17	49.75	6.17	46	1	11.8	120.3	0.816371
0	19	49.75	6.17	47	1	4.9	99	0.900443
0	22	49.75	6.17	48	1	3.9	67.9	0.866814
32	97	49.75	6.17	49	1	4.2	70.7	0.848711
45	145	49.75	6.17	50	1	4.9	61.8	0.819634
43	127	49.75	6.17	51	1	8.5	12.5	0.657745
0	71	46	25	22	1	8.6	33	0.724895
0	105	46	25	23	1	1.1	1.5	0.816371
8	162	46	25	24	1	1.4	34.8	0.887692
24	165	46	25	25	1	-2.5	53.3	0.846111
113	208	46	25	26	1	-6.7	44.7	0.865304
108	195	46	25	27	1	4.2	15.5	0.65472
22	83	46	25	28	1	11.6	59.1	0.680822
0	38	46	25	29	1	16.1	135.3	0.694014
0	3	46	25	30	1	21	45	0.639323
0	1	46	25	32	1	22	34.8	0.544644
0	16	46	25	33	1	18.2	38.3	0.612414
0	28	46	25	34	1	11.9	43.1	0.767938
1	67	46	25	35	1	6.1	20.2	0.849615
0	105	46	25	36	1	-2.4	71.2	0.898442
53	213	46	25	37	1	-1.9	50.2	0.865757
198	305	46	25	38	1	1.7	32.7	0.810849
303	636	46	25	39	1	3.2	63.2	0.78065
87	189	46	25	40	1	11.5	44.4	0.670604
15	57	46	25	41	1	16.9	95.5	0.659575
0	6	46	25	42	1	19.2	119.8	0.737092
0	7	46	25	45	1	14.4	83.4	0.713164
0	39	46	25	46	1	10.5	45.9	0.803329
1	60	46	25	47	1	7.7	36.7	0.827747
1	47	46	25	48	1	-0.9	6.6	0.83926
20	106	46	25	49	1	0.1	53.8	0.877678
104	206	46	25	50	1	2	16.5	0.821947
193	316	46	25	51	1	7.4	32	0.670091
1	45	47	20	22	1	10.2	32.4	0.755313
0	95	47	20	23	1	2.4	0.8	0.853879
1	162	47	20	24	1	2.4	56.5	0.867651
12	280	47	20	25	1	0.6	36	0.736686
117	459	47	20	26	1	-4	25	0.814511
335	738	47	20	27	1	7.9	4.7	0.610051
42	156	47	20	28	1	11.9	33.5	0.66746
2	50	47	20	29	1	16.8	63.3	0.632413
0	13	47	20	34	1	11.3	69.5	0.806498
0	90	47	20	35	1	7.4	34.1	0.835186
1	63	47	20	36	1	-0.8	54	0.885201
28	211	47	20	37	1	-0.3	58	0.819957
146	419	47	20	38	1	2	65.3	0.779433
67	180	47	20	39	1	3.5	75.4	0.789727
21	62	47	20	40	1	12.3	32.3	0.657089
0	23	47	20	41	1	16.1	93.3	0.715873
0	38	47	20	46	1	12.6	26.1	0.747073
0	80	47	20	47	1	7.3	58.2	0.821367
0	63	47	20	48	1	1.2	6.3	0.840527
17	170	47	20	49	1	2.3	29.6	0.832252
50	240	47	20	50	1	4.3	46.5	0.818691
62	282	47	20	51	1	9.5	15.8	0.614778
6	102	42.83	12.83	23	1	11.5	98.3	0.766404
66	562	42.83	12.83	24	1	8.1	75.9	0.851775
343	1011	42.83	12.83	25	1	5.8	45.4	0.769864
666	1317	42.83	12.83	26	1	3.8	70.8	0.78565
197	876	42.83	12.83	27	1	10.2	28.7	0.755313
12	114	42.83	12.83	28	1	12.3	80	0.747963
6	153	42.83	12.83	35	1	12.7	131.6	0.783042
20	236	42.83	12.83	36	1	6.8	85.1	0.870285
397	1179	42.83	12.83	37	1	6.6	98.3	0.841309
802	1577	42.83	12.83	38	1	5.3	79.7	0.797083
338	938	42.83	12.83	39	1	9.1	88.6	0.761351
21	307	42.83	12.83	40	1	13.1	52.8	0.703106
2	219	42.83	12.83	47	1	11.4	140	0.80117
28	290	42.83	12.83	48	1	7.6	83.4	0.795102
280	1148	42.83	12.83	49	1	8	112.2	0.792342
400	1087	42.83	12.83	50	1	9	105.2	0.76651
162	786	42.83	12.83	51	1	10	68	0.716634
30	1853	54	-2	22	1	11.2	134.6	0.864487
29	2531	54	-2	23	1	8.9	104.4	0.912019
103	3886	54	-2	24	1	5.2	183.8	0.893095
253	2738	54	-2	25	1	4.8	121.6	0.895133
733	2916	54	-2	26	1	4.6	66.8	0.919538
1445	3658	54	-2	27	1	7.8	42.2	0.822117
485	2331	54	-2	28	1	6.6	125.6	0.831049
140	1512	54	-2	29	1	10.4	66.8	0.800782
122	2490	54	-2	30	1	12.3	147.7	0.831847
27	1560	54	-2	31	1	13.9	118.2	0.837394
30	1625	54	-2	32	1	15.2	120	0.82782
29	1032	54	-2	33	1	12	130.8	0.827057
30	2016	54	-2	34	1	8.6	147.6	0.877033
197	3660	54	-2	35	1	6.2	159.3	0.907042
1253	4408	54	-2	36	1	4.4	196.1	0.920564
2292	5287	54	-2	37	1	3.8	124.5	0.922827
2212	3928	54	-2	38	1	3.1	76.1	0.85172
1873	3740	54	-2	39	1	2.8	79.4	0.803129
955	3196	54	-2	40	1	6.6	71.7	0.79001
189	3195	54	-2	41	1	9.5	96.6	0.791632
15	2010	54	-2	42	1	13	57.7	0.787837
21	1605	54	-2	43	1	16.6	69.5	0.794007
23	1749	54	-2	44	1	15.5	86.4	0.800671
7	1503	54	-2	45	1	12.9	87.5	0.840053
40	2927	54	-2	46	1	11.3	167.4	0.888642
76	3221	54	-2	47	1	6	113.8	0.876903
138	3703	54	-2	48	1	6.1	205.1	0.892096
682	4881	54	-2	49	1	5.1	212.4	0.910727
1469	4494	54	-2	50	1	5.4	184.5	0.858446
1376	4603	54	-2	51	1	6.8	90.3	0.839926
409	692	13	105	22	1	27	350.7	0.802167
289	554	13	105	23	1	27.3	121.4	0.755118
48	469	13	105	24	1	25.1	20.8	0.743717
4	414	13	105	25	1	26.3	38	0.713134
2	425	13	105	26	1	27.4	17.9	0.673997
4	506	13	105	27	1	28.5	39.6	0.675853
4	281	13	105	28	1	29.1	72.9	0.724766
4	206	13	105	29	1	28.9	211.8	0.768345
25	298	13	105	30	1	28.1	193.5	0.804841
21	211	13	105	31	1	28.1	257.3	0.781169
23	258	13	105	32	1	28.1	213.8	0.807471
37	205	13	105	33	1	27.7	387.7	0.815743
61	217	13	105	34	1	27.7	236.5	0.786129
94	263	13	105	35	1	27.6	317.9	0.798856
58	205	13	105	36	1	27.4	21.4	0.747972
25	165	13	105	37	1	26.3	30.9	0.698521
6	148	13	105	38	1	28	19.9	0.674616
3	144	13	105	39	1	28.7	27.8	0.685844
0	130	13	105	40	1	29.6	96.5	0.711412
5	162	13	105	41	1	29.1	126.9	0.799229
14	123	13	105	42	1	27.9	305.3	0.803624
24	147	13	105	43	1	27.8	297.7	0.802969
36	167	13	105	44	1	27.9	305.8	0.808946
22	127	13	105	45	1	27	329.4	0.858263
60	193	13	105	46	1	26.9	330.1	0.823817
57	144	13	105	47	1	26.6	111.7	0.789657
24	123	13	105	48	1	23.6	96.2	0.786125
10	145	13	105	49	1	23.9	7	0.718126
5	140	13	105	50	1	26	12.9	0.70803
8	142	13	105	51	1	28.4	68	0.672032
57	195	18	105	22	1	23.3	204.1	0.779496
53	251	18	105	23	1	21.9	140.3	0.772492
29	148	18	105	24	1	18.3	22.1	0.75122
26	146	18	105	25	1	19.1	58	0.755267
29	188	18	105	26	1	21	13.5	0.691595
6	168	18	105	27	1	22.8	69.7	0.720557
0	105	18	105	28	1	25.5	84.8	0.698667
3	107	18	105	29	1	26.2	224.5	0.752634
12	206	18	105	30	1	26	292.7	0.788353
19	135	18	105	31	1	25.8	305.6	0.767632
26	173	18	105	32	1	25.7	324.7	0.796418
69	204	18	105	33	1	25.2	183.3	0.786097
26	150	18	105	34	1	24.6	230.3	0.737129
30	171	18	105	35	1	23.4	407	0.733115
33	159	18	105	36	1	21.2	23.7	0.722876
27	146	18	105	37	1	19.1	82.2	0.759789
17	139	18	105	38	1	22.6	20.7	0.667352
13	115	18	105	39	1	23.8	66.6	0.708887
11	79	18	105	40	1	25.6	62.6	0.691489
15	187	18	105	41	1	26.2	176.9	0.776154
4	136	18	105	42	1	26	249.1	0.770503
5	158	18	105	43	1	25.5	327.6	0.79979
8	180	18	105	44	1	25.8	336.9	0.776663
20	195	18	105	45	1	24.8	322.7	0.811441
58	279	18	105	46	1	23.1	173	0.778355
37	249	18	105	47	1	22.1	83.9	0.748095
17	155	18	105	48	1	16.7	375.8	0.762678
45	236	18	105	49	1	17.4	8.2	0.714502
37	213	18	105	50	1	20.2	5.5	0.680074
33	202	18	105	51	1	23.5	30.6	0.687266
42	205	15	100	22	1	26.4	217	0.807729
35	172	15	100	23	1	25.8	73.5	0.779674
80	378	15	100	24	1	23.5	48	0.749431
29	227	15	100	25	1	24.7	68.3	0.729526
64	326	15	100	26	1	26.4	29.5	0.691509
57	368	15	100	27	1	28	54.9	0.669324
26	226	15	100	28	1	29.1	102.1	0.694981
18	216	15	100	29	1	28.4	211.8	0.783176
47	604	15	100	30	1	27.9	154.4	0.800963
106	454	15	100	31	1	27.4	193.6	0.797289
113	384	15	100	32	1	27.4	201.3	0.824687
190	537	15	100	33	1	27.1	274.6	0.836514
99	341	15	100	34	1	27.2	140.2	0.784501
93	436	15	100	35	1	26.8	143.2	0.763398
66	250	15	100	36	1	25.6	50.9	0.737182
113	427	15	100	37	1	24.5	43	0.735043
77	371	15	100	38	1	27.1	23.4	0.674788
56	358	15	100	39	1	28.3	36.5	0.670746
18	251	15	100	40	1	29.7	88.9	0.671367
20	376	15	100	41	1	29.1	143.8	0.774408
23	375	15	100	42	1	27.8	223.8	0.792263
32	302	15	100	43	1	27.2	266.6	0.820538
67	489	15	100	44	1	27.4	275.2	0.810988
54	406	15	100	45	1	26.8	312.1	0.848535
71	471	15	100	46	1	26.3	222.7	0.818351
75	327	15	100	47	1	26	109.9	0.755629
51	299	15	100	48	1	22	23.9	0.752667
85	385	15	100	49	1	22.4	8.7	0.712418
171	486	15	100	50	1	25.5	3.6	0.680281
183	518	15	100	51	1	28.2	33.8	0.651121
75	168	1.37	103.8	22	1	27.1	258.6	0.853245
79	166	1.37	103.8	23	1	26.8	421.1	0.871238
61	130	1.37	103.8	24	1	26.2	384	0.884933
105	186	1.37	103.8	25	1	26.6	183.2	0.85283
151	269	1.37	103.8	26	1	26.9	110.1	0.849209
109	251	1.37	103.8	27	1	27.2	450.6	0.848259
64	152	1.37	103.8	28	1	27.6	411.7	0.839476
13	45	1.37	103.8	31	1	27.3	130.6	0.85433
9	23	1.37	103.8	32	1	27.4	173	0.852086
34	95	1.37	103.8	33	1	27.6	121.4	0.842183
33	120	1.37	103.8	34	1	27.5	143.2	0.833499
77	192	1.37	103.8	35	1	26.8	246.2	0.871238
100	193	1.37	103.8	36	1	26.6	457.3	0.864316
130	257	1.37	103.8	37	1	26.8	298	0.871238
30	96	1.37	103.8	38	1	26.5	510.3	0.875196
24	74	1.37	103.8	39	1	28.2	114.6	0.842012
37	165	1.37	103.8	40	1	28.3	243.9	0.847532
66	188	1.37	103.8	41	1	28.1	248.2	0.849554
61	142	1.37	103.8	42	1	28.8	136.5	0.825838
15	76	1.37	103.8	43	1	27.6	180.5	0.855723
25	71	1.37	103.8	44	1	27.7	223.6	0.853435
45	100	1.37	103.8	45	1	27.2	285	0.86212
101	243	1.37	103.8	46	1	27.5	300.4	0.838947
111	193	1.37	103.8	47	1	27.1	322.2	0.856033
112	171	1.37	103.8	48	1	26.5	468.4	0.898303
122	250	1.37	103.8	49	1	26	118.1	0.87165
63	149	1.37	103.8	50	1	27.5	0.9	0.803537
33	112	1.37	103.8	51	1	27.9	113.6	0.814268
108	531	16.17	107.83	22	1	24.9	300.9	0.781211
57	328	16.17	107.83	23	1	24.2	211.2	0.768231
33	340	16.17	107.83	24	1	20.5	70.1	0.767112
13	167	16.17	107.83	25	1	20.3	69.8	0.797629
72	300	16.17	107.83	26	1	21.6	30.2	0.740266
87	461	16.17	107.83	27	1	23	45.9	0.726124
61	331	16.17	107.83	28	1	26.5	58.6	0.716332
60	259	16.17	107.83	29	1	27.9	236	0.715811
148	409	16.17	107.83	30	1	27.8	226.8	0.741408
70	249	16.17	107.83	31	1	27.9	269.7	0.731777
30	314	16.17	107.83	32	1	27.8	265.4	0.736055
35	341	16.17	107.83	33	1	26.8	223.9	0.754884
54	345	16.17	107.83	34	1	26.1	295	0.745262
92	478	16.17	107.83	35	1	24.6	399.4	0.779158
67	469	16.17	107.83	36	1	22.8	73.2	0.76379
29	389	16.17	107.83	37	1	20.8	69.4	0.777492
20	235	16.17	107.83	38	1	23.2	35.7	0.72795
43	311	16.17	107.83	39	1	24.4	49.5	0.719822
78	412	16.17	107.83	40	1	26.3	79	0.721903
159	528	16.17	107.83	41	1	27.6	162.6	0.76636
174	487	16.17	107.83	42	1	27.7	217.6	0.743053
105	398	16.17	107.83	43	1	27.6	267.6	0.75282
75	409	16.17	107.83	44	1	27.7	258	0.740361
40	293	16.17	107.83	45	1	26.3	295.7	0.79497
81	326	16.17	107.83	46	1	24.9	240	0.77486
69	265	16.17	107.83	47	1	23.8	194.3	0.773331
62	289	16.17	107.83	48	1	19.2	267	0.813497
57	251	16.17	107.83	49	1	19.4	23.9	0.759045
46	198	16.17	107.83	50	1	20.9	17	0.748452
71	234	16.17	107.83	51	1	23.3	30.7	0.723568
2	179	2.5	112.5	22	1	25.9	345.3	0.870835
6	169	2.5	112.5	23	1	25.9	339.3	0.885798
3	150	2.5	112.5	24	1	25.6	396.9	0.880354
0	153	2.5	112.5	25	1	25.6	355.7	0.871215
2	170	2.5	112.5	26	1	25.7	245.6	0.875151
1	198	2.5	112.5	27	1	25.9	299.8	0.87682
7	194	2.5	112.5	28	1	26.1	289.3	0.887217
0	199	2.5	112.5	29	1	26.6	268.2	0.87293
1	197	2.5	112.5	30	1	26.6	140.1	0.861444
3	173	2.5	112.5	31	1	26	223.8	0.856776
3	210	2.5	112.5	32	1	26.3	189.6	0.841732
8	198	2.5	112.5	33	1	26.1	194.6	0.857643
2	236	2.5	112.5	34	1	25.9	305	0.87682
7	361	2.5	112.5	35	1	25.8	364.9	0.897076
5	250	2.5	112.5	36	1	25.9	367.6	0.87682
5	219	2.5	112.5	37	1	25.8	282.7	0.872994
3	201	2.5	112.5	38	1	25.6	338.6	0.8834
1	238	2.5	112.5	39	1	26.6	154.2	0.864316
7	241	2.5	112.5	40	1	26.6	227.1	0.875802
2	274	2.5	112.5	41	1	26.7	248.2	0.867811
0	164	2.5	112.5	42	1	26.9	146.8	0.843566
1	166	2.5	112.5	43	1	26.2	174.7	0.849653
0	201	2.5	112.5	44	1	26.2	244.5	0.852593
2	177	2.5	112.5	45	1	26.1	252.4	0.857643
1	275	2.5	112.5	46	1	25.7	287.3	0.884236
10	221	2.5	112.5	47	1	25.7	324.4	0.890292
9	245	2.5	112.5	48	1	25.6	437.4	0.892539
17	220	2.5	112.5	49	1	24.7	318.5	0.906283
6	193	2.5	112.5	50	1	25.5	87.7	0.858012
1	140	2.5	112.5	51	1	26.2	120.8	0.867293
